# Supplementary material for: Prospective selective embedding of radical prostatectomy specimens is not inferior to full embedding regarding established and new prognostic parameters
Source: Virchows Arch. 2024 Oct 1;486(5):931–40. doi: 10.1007/s00428-024-03931-4 (PMC12095424; doi:10.1007/s00428-024-03931-4)
Supplement: Supplementary file 4 — Supplementary file4 (XLSX 11 KB) [file 428_2024_3931_MOESM4_ESM.xlsx]

## Sheet: Tabelle1
				Mann Whitney U		Spearman
	N	No. Of central Slices (mean/median)	No. Of blocks central slices (mean/median)	p slices	p blocks	p slices	CC slices	p blocks	CC slices
pT change	7	8.00 (SD 1.00) / 8	27.00 (SD 8.19) / 26	0.129	0.223	0.129	0.102	0.224	0.082
pT no change	215	7.21 (SD 1.67) / 7	22.98 (SD 7.01) / 23
R change	13	7.00 (SD 1.41) / 8	25.85 (SD 8.74) / 28	0.743	0.166	0.744	- 0.022	0.166	0.093
R no change	209	7.25 (SD 1.67) / 7	22.94 (SD 6.94) / 22
ISUP change	22	7.09 (SD 1.19) / 7	24.36 (SD 7.05) / 23	0.809	0.459	0.809	- 0.016	0.460	0.050
ISUP no change	200	7.25 (SD 1.70) / 7	22.97 (SD 7.07) / 23
IDC-P change	5	7.40 (SD 1.82) / 8	26.20 (SD 6.02) / 28	0.736	0.253	0.737	0.023	0.254	0.077
IDC-P no change	217	7.23 (SD 1.65) / 7	23.04 (SD 7.08) / 23
Cribriform change	6	9.33 (SD 1.21) / 9.5	30.50 (SD 5.72) / 30	0.003	0.008	0.002	0.203	0.008	0.177
Cribriform no change	216	7.17 (SD 1.63) / 7	22.90 (SD 7.00) / 22
missing n=4
SD Standard Deviation
CC correlation coefficient
